# Supplementary material for: Geographical and Historical Patterns in the Emergences of Novel Highly Pathogenic Avian Influenza (HPAI) H5 and H7 Viruses in Poultry
Source: Front Vet Sci. 2018 Jun 5;5:84. doi: 10.3389/fvets.2018.00084 (PMC5996087; doi:10.3389/fvets.2018.00084)
Supplement: Supplementary file 3 [file Table1.XLSX]

## Sheet: Sheet1
Country	Region	Year	Subtype	Location	Species	AccessionNo	Known_Detail	Refs	Strain Name
Time Period: Year 1996-2005
HongKong	Asia	1997	H5N1	HongKong	Commercial, chickens	AF057291	from poultry in markets where multiple domestic and aquatic species survived	Shortridge, K.F., 1999b.	(A/chicken/Hong Kong/258/97(H5N1)
HongKong	Asia	1997	H5N1	HongKong	human case	AF036356	HA from Gs/GD-like, other genes from H9N2 and H6N1	Zhou et al., 1999	A/Hong Kong/156/97 (H5N1)
China	Asia	1997	H5N1	Hubei	chicken, LBM surveillance	DQ997122	Hubei-like	Duan et al., 2008	(A/chicken/Hubei/wj/1997(H5N1)
HongKong	Asia	2000	H5N1	HongKong	goose, LBM surveillance	GU052073	Genotype C- acquired NS, PA, M, and PB2 genes from aquatic AI gene pool	Guan et al., 2002	(A/Goose/Hong Kong/3014.5/2000(H5N1)
China	Asia	2000	H5N1	Fujian	ducks, LBM surveillance	AY585359	Genotype T1	Duan et al., 2008	(A/duck/Fujian/19/2000(H5N1)
China	Asia	2000	H5N1	GuangDong	ducks, LBM surveillance	AY585374	Genotype T2	Duan et al., 2008	(A/duck/Guangdong/40/2000(H5N1)
China	Asia	2000	H5N1	Zhejiang	ducks, LBM surveillance	AY585377	Genotype W	Duan et al., 2008	(A/duck/Zhejiang/52/2000(H5N1)
China	Asia	2000	H5N1	Zhejiang	ducks, LBM surveillance	AY585371	Gs/Gd 1	Duan et al., 2008	(A/duck/Zhejiang/11/2000(H5N1)
China	Asia	2000	H5N1	Guangdong	ducks, LBM surveillance	AY585361	Gs/GD-	Duan et al., 2008	(A/duck/Guangdong/12/2000(H5N1)
China	Asia	2001	H5N1	Guangxi	ducks, LBM surveillance	AY585364	Genotype B1	Duan et al., 2008	(Duck/Guangxi/22/2001 (H5N1)
China	Asia	2001	H5N1	Shantou	ducks, LBM surveillance	CY028928	Genotype B2	Duan et al., 2008	(Duck/Shantou/1930/2001 (H5N1)
China	Asia	2001	H5N1	HongKong	chicken, LBM surveillance	AY221524	Genotype D-Ck HK FY150 01, which is a genotype C virus that acquired an NP gene through further reassortment with Ck HK Y280 97-like H9N2 viruses	Duan et al., 2008	(A/Chicken/HongKong/FY150/01(H5N1)
HongKong	Asia	2001	H5N1	HongKong	chicken, LBM surveillance	AF509021	Genotype A-acquired the PB2, PB1, NP, and NS genes from this same novel aquatic viruses and HA and NA from Gs/Gd-96	Guan et al., 2002	(A/Silky Chicken/Hong Kong/SF189/01(H5N1)
HongKong	Asia	2001	H5N1	HongKong	chicken, LBM surveillance	AY221529	Genotype- B; six internal protein genes of genotype B viruses were all different from Gs Gd 96-like viruses and had been acquired through reassortment with one or more unknown avian influenza viruses of waterfowl	Guan et al., 2002	(A/Chicken/HongKong/YU562/01(H5N1)
HongKong	Asia	2001	H5N1	HongKong	chicken, LBM surveillance	AF509152	Genotype- E: are genotype C viruses that have acquired a new NP gene from yet another unknown aquatic avian influenza viru	Guan et al., 2002	(A/Chicken/Hong Kong/715.5/01 (H5N1)
China	Asia	2001	H5N1	Shantou	ducks, LBM surveillance	CY028926	Genotype T3	Duan et al., 2008	(A/duck/Shantou/1101/2001(H5N1)
China	Asia	2001	H5N1	Shantou	chicken, LBM surveillance	CY028929	Genotype W1	Duan et al., 2008	(A/chicken/Shantou/2535/2001(H5N1)
China	Asia	2001	H5N1	Shantou	ducks, LBM surveillance	CY028933	Genotype X0	Duan et al., 2008	(A/duck/Shantou/4912/2001(H5N1)
China	Asia	2001	H5N1	Shantou	chicken, LBM surveillance	CY028937	Genotype X10	Duan et al., 2008	(A/chicken/Shantou/5738/2001(H5N1)
China	Asia	2001	H5N1	HongKong	chicken, LBM surveillance	AY651348	Genotype X3	Duan et al., 2008	(A/SCk/HK/YU100/2002(H5N1)
China	Asia	2001	H5N1	Guangxi	ducks, LBM surveillance	AY585375	Genotype Z- emerged from genotype B	Duan et al., 2008	(Duck/Guangxi/50/2001 (H5N1)
China	Asia	2001	H5N1	Hebei	chicken, LBM surveillance	DQ343151	Hubei-like	Duan et al., 2008	(A/chicken/Hebei/718/2001(H5N1)
China	Asia	2002	H5N1	Shantou	partridge, LBM surveillance	CY028942	Genotype B3	Duan et al., 2008	(A/partridge/Shantou/478/2002(H5N1)
HongKong	Asia	2002	H5N1	HongKong	chicken, LBM surveillance	AY651458	Genotype X1	Duan et al., 2008	Ck/HK/31.2/02
HongKong	Asia	2002	H5N1	HongKong	chicken, LBM surveillance	AY651459	Genotype X2	Duan et al., 2008	Ck/HK/37.4/02
China	Asia	2002	H5N1	Shanghai	ducks, LBM surveillance	AY585368	Genotype X4	Duan et al., 2008	(A/duck/Shanghai/35/2002(H5N1)
China	Asia	2002	H5N1	Shanghai	ducks, LBM surveillance	AY585369	Genotype X5	Duan et al., 2008	(A/duck/Shanghai/37/2002(H5N1)
China	Asia	2002	H5N1	Guangxi	ducks, LBM surveillance	AY585366	Genotype X6	Duan et al., 2008	(A/duck/Guangxi/53/2002(H5N1)
China	Asia	2002	H5N1	Fujian	ducks, LBM surveillance	AY585358	Genotype X7	Duan et al., 2008	(A/duck/Fujian/13/2002(H5N1)
China	Asia	2002	H5N1	Hubei	chicken, LBM surveillance	FJ784853	Genotype X8	Duan et al., 2008	(A/chicken/Hubei/3002/2007(H5N1)
HongKong	Asia	2002	H5N1	HongKong	chicken, LBM surveillance	AY576389	Genotype Y	Duan et al., 2008	A_x0001_Ck_x0001_HK_x0001_96.1_x0001_02 and A Ck HK sv409.1 02
HongKong	Asia	2002	H5N1	HongKong	wild waterfowl	AY575871	Genotype-Z+: Isolated from public parks where intermingling of land based and aquatic birds occur (different strain from above)	Duan et al., 2008	(A/Gs/HK/739.2/02 (H5N1))
China	Asia	2002	H5N1	Shantou	chicken, LBM surveillance	CY028939	GenotypeX9	Duan et al., 2008	(A/Chicken/Shantou/9/2002 (H5N1)
China	Asia	2003	H5N1	Jilin	chicken, LBM surveillance	DQ997361	Genotype T4	Duan et al., 2008	(A/chicken/Jilin/hp/2003(H5N1)
China	Asia	2003	H5N1	Shantou	chicken, LBM surveillance	AY651751	Genotype V- from genotype Z (these were clade 2.3.4. Fujian like variants that were earlier classified as genotypeZ)	Duan et al., 2008	(A/Ck/ST/4231/2003(H5N1)
China	Asia	2003	H5N1	Shandong	Swine	AY646424	multiple reassortant H9N2-like M and NS genes,as well as unknown NP, PA and PB1 genes	Shi et al., 2008	A/swine/Shandong/2/03(H5N1)
Dem People's Rep of Korea	Asia	2003	H5N1	Seoul	Commercial, chickens	AY676035	H9N1 related gene; No evidence of any role of wild bird involvement;	Lee et al., 2005	A/chicken/Korea/ES/03 and A/duck/Korea/ESD1/03
China	Asia	2004	H5N1	Guangxi	ducks, LBM surveillance	DQ366338	Genotype G	Duan et al., 2008	(A/duck/Guangxi/13/2004(H5N1)
China	Asia	2004	H5N1	Jilin	chicken, LBM surveillance	AY653200	Genotype T5	Duan et al., 2008	(A/chicken/Jilin/9/2004(H5N1)
HongKong	Asia	2004	H5N1	HongKong	wild, LBM surveillance	DQ320923	Genotype V1	Duan et al., 2008	(A/grey heron/Hong Kong/728/2004(H5N1)
China	Asia	2004	H5N1	Guiyang	goose, LBM surveillance	DQ992996	Genotype V3	Duan et al., 2008	(A/goose/Guiyang/1794/2006(H5N1)
China	Asia	2004	H5N1	Guangxi	ducks, LBM surveillance	DQ320879	Genotype W2	Duan et al., 2008	Influenza A virus (A/duck/Guangxi/668/2004(H5N1)
China	Asia	2004	H5N1	Henan Province	Sparrows	AY741215	New genotype is sparrows	Kou et al., 2005	(A/tree sparrow/Henan/1/2004(H5N1)
Vietnam	Asia	2005	H5N1	Hanoi	chicken	CY016867	Genotype VN4	Wan et al., 2008	5 Chicken/VN/10/05 (H5N1)
Indonesia	Asia	2005	H5N1	Central Jakarta	human case	CY014201	reassortant in a sublineage of genotype Z	Lam et al., 2008	(A/Indonesia/CDC292T/2005(H5N1)
Time Period: Year 2006-2015
Indonesia	Asia	2005	H5N1	Central Jakarta	Cats	CY014208	reassortant virus isolated from a dead cat in Jakarta, where poultry aand human H5N1 cases have been reported	Lam et al., 2008	(A/feline/Indonesia/CDC1/2006(H5N1)
South Africa	Africa	2006	H5N2	Western cape	Ostriches	EF591749	LPAI from wild birds into HPAI	Abolnik, C., 2007.	(A/ostrich/South Africa/AI1091/2006(H5N2)
Nigeria	Africa	2006	H5N1	Taraba state	Commercial, chickens, ostriches	CY016931	4:4 reassortment between EMA-1 and EMA-2 probably due to co-circulation of different lineages in Nigeria	Salzberg et al., 2007	(A/chicken/Nigeria/1047-62/2006(H5N1)
China	Asia	2006	H5N1	Qinghai Lake, China	Wild, bar-headed goose	HM172085	BHG/QH/3/05-like viruses are likely a reassortant of A/CK/JX/25/04-like viruses, a GS/GD/72/04-like virus, and an unknown virus that contributed the PB2 gene containing a lysine at position 627.	Li et al., 2010	(A/bar-headed goose/Qinghai/1-HVRI/2006(H5N1)
China	Asia	2006	H5N1	Shantou	Goose, LBM surveillance	DQ992778	Genotype V2-formed the Vietnames-Thai clade 1 later	Duan et al., 2008	(A/goose/Shantou/239/2006(H5N1)
Kazakhastan	Asia	2006	H5N1	Mangistau region	Wild, Swan	FJ436942	2nd wave of outbreaks different from the earlier Pavlodar starin which was simialr to the Qinghai strain	Tabynov et al., 2014	(A/swan/Mangystau/3/2006(H5N1)
Nigeria	Africa	2007	H5N1	Kaduna,	chicken, LBM surveillance	EU148414	2:6 reassortment due to co-infection with viruses of different sublineages occuring presumably in poultry.	Monne et al., 2008	(A/chicken/Nigeria/1071-15/2007(H5N1)
Nigeria	Africa	2007	H5N1	Ogun state	Commercial, chickens	FM160637	Co circulation of various clades and lineages	Owoade et al., 2008.	(A/chicken/Nigeria/OG5/2007 (H5N1)
Vietnam	Asia	2007	H5N1	Hanoi	chicken	CY030531	Genotype VN6	Wan et al., 2008	Ck/VN/NCVD-44/07 (H5N1)
Vietnam	Asia	2007	H5N1	Hanoi	chicken	CY030383	Genotype VN7	Wan et al., 2009	Ck/VN/NCVD-20/07 (H5N1)
Vietnam	Asia	2007	H5N1	Ca Mau Province	duck	CY030399	Genotype VN8	Wan et al., 2010	M.Dk/VN/NCVD-22/07 (H5N1)
Vietnam	Asia	2007	H5N1	Cao bang	duck	CY030523	Genotype VN9	Wan et al., 2011	Dk/VN/NCVD-43/07 (H5N1)
Vietnam	Asia	2007	H5N1	Nghe an	duck	EPI284491	Genotype VN38: reassortant between VN7 and clade1.1-A	Nguyen et al., 2012	A/duck/VN/NCVD126/2007 (H5N1)
Vietnam	Asia	2007	H5N1	Bac Giang	duck	EPI160388	Genotype VN29: reassortanat between VN7 and 6F	Nguyen et al., 2012	A/duck/VN/NCVD-48/07 (H5N1)
Vietnam	Asia	2007	H5N1	Bac Ninh	duck	EPI164205	Genotype VN30: reassortanat between VN7, 3B and 2.3.4A	Nguyen et al., 2012	A/muscovy duck/VN/NCVD-69/07 (H5N1)
Vietnam	Asia	2007	H5N1	Mong Cai	duck	EPI160444	Genotype VN31: reassortanat between VN30 and VN4	Nguyen et al., 2012	A/duck/VN/NCVD-58/2007 (H5N1)
Vietnam	Asia	2007	H5N1	Mong Cai	duck	EPI160452	Genotype VN32: reassortant between VN31 and an outlier	Nguyen et al., 2012	A/duck/VN/NCVD-59/2007 (H5N1)
Vietnam	Asia	2007	H5N1	Cau Bang	chicken	EPI284485	Genotype VN41: reassortant between VN7 and clade 2.3.4-O	Nguyen et al., 2012	A/chicken/VN/NCVD109/2007 (H5N1)
Vietnam	Asia	2008	H5N1	Lao Cai	duck	EPI284509	Genotype VN19: reassortant between VN7,VN10 and VN11	Nguyen et al., 2012	A/muscovy duck/VN/NCVD034/2008 (H5N1)
Vietnam	Asia	2008	H5N1	Lao Cai	chicken	EPI284478	Genotype VN20: reassortant between VN19,VN11 and a low path virus	Nguyen et al., 2012	A/chicken/VN/NCVD-081/08 (H5N1)
Vietnam	Asia	2008	H5N1	Lao Cai	duck	EPI284489	Genotype VN21: reassortant between VN19 and VN11	Nguyen et al., 2012	A/muscovy duck/Vietnam/NCVD-038/2008 (H5N1)
Vietnam	Asia	2008	H5N1	Lao Cai	chicken	EPI284479	Genotype VN22: reassortant between VN21 and an outlier	Nguyen et al., 2012	A/chicken/Vietnam/NCVD-083/2008 (H5N1)
China	Asia	2008	H5N5	Guangdong	ducks, LBM surveillance	CY091627	reassortments between aquatic and domestic waterfowl and human strains	Liu et al., 2013	A/duck/Guangdong/wy11/2008 (WY11),
China	Asia	2008	H5N5	Guangdong	ducks, LBM surveillance	CY091635	reassortments between aquatic and domestic waterfowl and human strains	Liu et al., 2013	A/duck/Guangdong/wy19/2008 (WY19)
China	Asia	2008	H5N5	Guangdong	ducks, LBM surveillance	CY091643	reassortments between aquatic and domestic waterfowl and human strains	Liu et al., 2013	A/duck/Guangdong/wy24/2008 (WY24)
Vietnam	Asia	2008	H5N1	Tra Vinh	chicken	EPI284496	Genotype VN34: reassortant between VN3 and 2.3.4-B	Nguyen et al., 2012	A/chicken/VN/NCVD008/2008 (H5N1)
Vietnam	Asia	2008	H5N1	Lang Son	chicken	FJ842476	Genotype VN42: reassortant between VN40 and a clade 7-O	Nguyen et al., 2012	A/chicken/VN/NCVD-016/2008 (H5N1)
Vietnam	Asia	2008	H5N1	Lang Son	chicken	EPI284476	Genotype VN43: reassortant between VN42 and VN3	Nguyen et al., 2012	A/chicken/VN/NCVD-093/08 (H5N1)
Vietnam	Asia	2008	H5N1	Hai Phong	duck	EPI284557	Genotype VN44: reassortant between VN4 and clade 2.3.4-O - O 7A	Nguyen et al., 2012	A/duck/VN/NCVD013/2008 (H5N1)
Vietnam	Asia	2009	H5N1	Thai Nguyen	duck	EPI284532	Genotype VN17: reassortant	Nguyen et al., 2012	A/duck/VN/NCVD-377/2009 (H5N1)
Vietnam	Asia	2009	H5N1	Thai Nguyen	duck	EPI284534	Genotype VN18: reassortant between VN10 and VN3	Nguyen et al., 2012	A/duck/VN/NCVD-379/2009 (H5N1)
Vietnam	Asia	2009	H5N1	Nam Dinh	chicken	EPI284436	Genotype VN27: reassortanat between VN11 and VN3	Nguyen et al., 2012	A/chicken/VN/NCVD-381/2009 (H5N1)
Vietnam	Asia	2009	H5N1	Hanoi	chicken	EPI284432	Genotype VN33: reassortant between VN11 and 3F and 2.3.4-B	Nguyen et al., 2012	A/chicken/VN/NCVD-382/2009 (H5N1)
China	Asia	2009	H5N5	Shandong	Goose, LBM surveillance	JQ973670	reassortant between several species	Zhao et al., 2013	(A/goose/Shandong/k1204/2009(H5N5)
China	Asia	2009	H5N1	Qinghai Province	Wild, great crested-grebe	CY063318	clade 2.3.2 lineage reassortant, earlier never reportedin Qinghai	Li et al., 2011	(A/great crested-grebe/Qinghai/1/2009 (H5N1)
China	Asia	2009	H5N8	Jiangsu	ducks, LBM surveillance	JQ973694	reassortant between several species	Zhao et al., 2013	(A/duck/Jiangsu/k1203/2010(H5N8)) (Dkk1203)
China	Asia	2009	H5N5	Eastern China	ducks, LBM surveillance	GU727661	Isolated from healthy domestic ducks	Gu et al., 2011	A/duck/eastern China/031/2009 (H5N5)
Vietnam	Asia	2009	H5N1	Ca Mau	Ostriches	EPI284584	Genotype VN39: reassortant between VN3 and an Outlier	Nguyen et al., 2012	A/ostrich/VN/NCVD-373/2009 (H5N1)
China	Asia	2009	H5N2**	Eastern China	ducks, LBM surveillance	JQ041399	**cleavage motif characteristic of HPAI virus, but phenotye of LPAI; generated from reassortment events in which the NA and NS genes of HPAU H5N1 viruses were replaced with other influenza subtypes	Zhao et al., 2012	A/Duck/Hebei/0908/2009 (H5N2)
Vietnam	Asia	2010	H5N1	Ha Giang	chicken	KR732425	Genotype VN36: reassortant between VN35 and VN10	Nguyen et al., 2012	(A/chicken/Vietnam/NCVD-398/2010(H5N1)
Vietnam	Asia	2010	H5N1	Nam Dinh	duck	EPI347296	Genotype VN37: reassortant betweenVN12 and VN7	Nguyen et al., 2012	A/duck/VN/NCVD-457/2010 (H5N1)
Vietnam	Asia	2010	H5N1	Bac Kan	chicken	EPI284442	Genotype VN14: reassortant between VN10 and VN11	Nguyen et al., 2012	A/chicken/VN/NCVD‐404/2010 (H5N1)
Vietnam	Asia	2010	H5N1	Ninh Binh	chicken	EPI284464	Genotype VN25: reassortanat between VN23, VN10, and VN7	Nguyen et al., 2012	A/chicken/Vietnam/NCVD-396/2010 (H5N1)
Vietnam	Asia	2010	H5N1	Ha Giang	duck	EPI284583	Genotype VN26: reassortanat between VN11 and an outlier	Nguyen et al., 2012	A/muscovy duck/Vietnam/NCVD-401/2010 (H5N1)
Vietnam	Asia	2010	H5N1	Ha Giang	chicken	EPI284469	Genotype VN35: reassortant between VN12 and VN7	Nguyen et al., 2012	A/chicken/VN/NCVD‐399/2010 (H5N1)
Bangladesh	Asia	2010	H5N1	Dhaka	chicken, LBM surveillance	EPI448253	BG1: 2.3.2.1 viruses with two y distinct PB1 gene from LPAI H9N2 subtype and remainder of the genome related to the more common BG1 reassortant	Gerloff et al., 2014	(A/environment/Bangladesh/1017/2011 [H5N1]
China	Asia	2010	H5N2	Eastern China	chicken, LBM surveillance	JQ041400	hemagglutinin (HA) gene belong to clade 7 H5 viruses and other genes from endemic H9N2 viruses, or from viruses of various subtypes of the natural gene pool.	Zhao et al., 2012	(A/chicken/Hebei/1102/2010(H5N2)
Bangladesh	Asia	2011	H5N1	Dhaka	chicken	EPI448181	BG2: four genes from 2.3.2.1 Hubei-like viruses, three genes from 2.3.4.2-like viruses and one gene from 2.3.2.1 Hong Kong/6841-like viruses was referred to as Bangladesh 1 (BG1	Gerloff et al., 2014	(A/Chicken/Bangladesh/3075/2011 (H5N1)
China	Asia	2011	H5N2	Eastern China	ducks, LBM surveillance	JQ041401	clade 2.3.4 highly pathogenic avian influenza (HPAI) H5N1 viruses acquired novel neuraminidase and nonstructural protein genes	Zhao et al., 2012	(A/duck/Eastern China/1111/2011(H5N2)
China	Asia	2011	H5N2	Eastern China	Goose, LBM surveillance	JQ041402	generated from reassortment events in which the NA and NS genes of HPAU H5N1 viruses were replaced with other influenza subtypes	Zhao et al., 2012	A/goose/Eastern China/1112/2011(H5N2)
Mexico	Americas	2012	H7N3	Jalisco	Commercial, chickens	JX397993	Different segments were contributed by wild waterfowl from different N. American flyways. Five of the eight segments (HA, NA, NP, M, NS) were introduced from wild birds migrating along the central North American flyway, and PB2, PB1 and PA were introduced via the western North American flyway.	Lu et al., 2014	(A/chicken/Jalisco/CPA1/2012(H7N3))
Vietnam	Asia	2012	H5N1	Northern vietnam	duck	EPI425320	Reassortant between 2.3.2.1A and 2.3.2.1B	Creanga et al., 2013	A/duck/Vietnam/NCVD-1217/2012
Vietnam	Asia	2012	H5N1	Northern vietnam	duck	EPI425104	Reassortant between 2.3.2.1A and 2.3.2.1B	Creanga et al., 2013	VN47:A/duck/Vietnam/NCVD-1497/2012,
Vietnam	Asia	2012	H5N1	Central vietnam	duck	EPI424704	theVN48: reassortants between acirculating group2.3.2.1-C virus,which acquiredtheNAandinternalgenesfrom2.3.2.1-A(VN12)and 2.3.2.1-B(VN45)viruses genotypelikelyresultedfromoverlappingcirculationoftheseviruses with2.3.2.1-Aand2.3.2.1-BvirusesinVietnam	Creanga et al., 2013	A/duck/Vietnam/NCVD-1869/2012
Taiwan	Asia	2012	H5N2	Taiwan Sheng	Commercial, chickens	KJ162620	reassortment between a Mexican-like H5N2 virus and a local enzootic H6N1 virus	Lee et al., 2014	(A/chicken/Taiwan/1680/2013(H5N2)
Bangladesh	Asia	2012	H5N1	Dhaka	chicken, LBM surveillance	KC616477	most likely a result of the persistent co-circulation of these viruses along with poor biosecurity measures.	Monne et al., 2013	(A/chicken/Bangladesh/12VIR-7140-16/2012(H5N1)
Vietnam	Asia	2013	H5N1	Mekong Delta	human case	EPI624922	are progeny derived from a recent reassortment with genotype VN12 with clade 1.1.2 viruses co-circulating in Southern Vietnam	Thor et al., 2015	A/Vietnam/VP13-28H/2013
China	Asia	2013	H5N8	Zhejiang Province	ducks, LBM surveillance	KJ476669	3 possible parent viruses, A/duck/Jiangsu/k1203/2010 (H5N8), A/environment/Jiangxi/28/2009 (H11N9), and A/duck/Hunan/8–19/2009 (H4N2),	Wu et al., 2014	(A/duck/Zhejiang/W24/2013(H5N8)
China	Asia	2013	H5N8	Zhejiang Province	ducks, LBM surveillance	KJ476670	3 possible parent viruses, A/duck/Jiangsu/k1203/2010 (H5N8), A/environment/Jiangxi/28/2009 (H11N9), and A/duck/Hunan/8–19/2009 (H4N2),	Wu et al., 2014	(A/duck/Zhejiang/6D18/2013(H5N8)
China	Asia	2013	H5N2	Jiangsu Province	chicken, LBM surveillance	KF150634	virus originated from a reassortance between CK/HB/1102/10(H5N2) and an endemic H5N1 virus.	Mi et al., 2013	(A/chicken/Jiangsu/1001/2013(H5N2)
China	Asia	2013	H5N1	Jiangsu Province	Captive, Tiger	KF813113	a reassortment between the influenza A H5N1 from the Vietnam strain and a non H5N1 subtype.	He et al., 2015	A/tiger/Jiangsu/01/2013(H5N1)
Canada	Americas	2014	H5N2	British Columbia	Commercial, chickens	KP307957	novel reassortant HPAI H5N2 virus that possessed gene segments related to Eurasian HPAI H5N8 viruses and North American lineage waterfowl viruses.	Pasick et al., 2015	(A/turkey/BC/FAV10/2014(H5N2)
LaoPDR	Asia	2014	H5N6	Nator Ngai, Xayabouly Province	Commercial, chickens, ducks	KM496965	originated from reassortment of H5 clade 2.3.2.1b, H5 clade 2.3.4.6, and influenza A(H6N6) viruses that circulate in ducks in southern and eastern China	Wong et al., 2015	A/chicken/Laos/LPQ001/2014(H5N6)
Korea	Asia	2014	H5N8	Gochang-gun district;Sillim-myeon sub-district	Commercial, ducks	KJ413834	generated by reassortment in which the PB2 and NS genes of A/duck/Jiangsu/k1203/2010 (H5N8) were replaced by those of influenza A(H11N9) viruses.	Lee et al.,2014	(A/breeder duck/Korea/Gochang1/2014(H5N8)) (Gochang1))
Korea	Asia	2014	H5N8	Donglim	Wild, Baikal Teal	KJ413850	reassortants that contain PB2, HA, nucleoprotein, and NA genes from A/duck/Jiangsu/k1203/2010 (H5N8) and PB1, polymerase acidic protein, NS, and matrix genes from A/duck/Eastern China/1111/2011 (H5N2) co-circulating in the same region of China	Lee et al.,2014	(A/baikal teal/Korea/Donglim3/2014(H5N8)
Korea	Asia	2014	H5N8	Chungnam Province	Wild, waterfowl	KJ511812	A/waterfowl/Korea/S005/2014 (H5N8) may have been reassorted in a duck farm in South Korea.	Ku et al., 2014	(A/waterfowl/Korea/S005/2014(H5N8)
China	Asia	2014	H5N1	Yunnan Province	Commercial, chickens	KM392376	provisional subclade 2.3.4.4e viruses with six internal genes from avian influenza A (H5N2) viruses in 2013 were the novel reassortant influenza A (H5N1) viruses which were associated with the outbreak of H5N1 occurred in egg chicken farms in Yunnan Province. The HA genes were similar to subtype H5 viruses isolated from January to March of 2014 in Asia including H5N6 and H5N8. The NA genes were m…	Hu et al., 2015	(A/chicken/AnNing/1/2014(H5N1)
China	Asia	2014	H5N1	Yunnan Province	Commercial, chickens	KP732547	provisional subclade 2.3.4.4e viruses with six internal genes from avian influenza A (H5N2) viruses in 2013 were the novel reassortant influenza A (H5N1) viruses which were associated with the outbreak of H5N1 occurred in egg chicken farms in Yunnan Province. The HA genes were similar to subtype H5 viruses isolated from January to March of 2014 in Asia including H5N6 and H5N8. The NA genes were m…	Hu et al., 2015	(A/chicken/TongHai/302/2014(H5N1)
Vietnam	Asia	2014	H5N1	Khanh Hoa	Commercial, Quail	KP872899	evidence of intersubtype reassortment events between virus clades 2.3.2.1c, 2.3.2.1b, and 2.3.2.1a.	Nguyen et al., 2016	(A/quail/Vietnam/CVVI-50/2014(H5N1)
China	Asia	2014	H5N6	Changsa	human case	KR063687	a novel triple reassortant H5N6 virus.	Zhang et al., 2016	A/Changsha/1/2014 (H5N6)
China	Asia	2014	H5N6	Sichuan	human case	EPI533586	triple reassortant avian influenza virus having HA from clade 2.3.4.4 H5 viruses, a H6N6 virus derived NA, and six internal genes belonging to clade 2.3.2.1 H5 viruses	Pan et al., 2016	A/Sichuan/26221/2014 (H5N6)
China	Asia	2014	H5N6	Jiangxi	chicken, LBM surveillance	KP090439	novel reassortants between H5N1 clade 2.3.4 and H6N6 viruses	Bi et al., 2015	(A/chicken/Jiangxi/NCDZT1123/2014(H5N6)
Nigeria	Africa	2015	H5N1	Lagos State	chicken, LBM surveillance	EPI556504	genetic clustering between the strains from Nigeria analyzed here and the HPAI A(H5N1) viruses originally identified in Asia suggests an unknown epidemiologic link between these regions, probably associated with human activities, migratory bird movements, or both.	Monne et al., 2015	(A/chicken/Nigeria/15VIR339-2/2015)
USA	Americas	2015	H5N1	Washington	Wild, Green Winged Teal	KP739421	reassortant virus contains 4 EA H5N8 and 4 AM-origin RNA segments. The Eurasian polymerase basic 2 (PB2), hemagglutinin (HA), nucleoprotein (NP), and matrix (MA) genes have the closest similarities (99%) to those of the A/gyrfalcon/Washington/41088-6/2014 (H5N8) and A/crane/Kagoshima/KU1/2014 (H5N8) viruses from Japan.	Torchetti et al., 2015	(A/American green-winged teal/Washington/195750/2014(H5N1)
Taiwan	Asia	2015	H5N2	Yunlin County	Commercial, goose	KP714480	Genotype-II: H5N2 viruses with all internal genes except M derived from EurAsian gene pool	Huang et al., 2016	A/Goose/Taiwan/01004/2015(H5N2)
Taiwan	Asia	2015	H5N3	Kaohsiung County	Commercial, goose	KT327377	Genotype-IV: H5N3 viruses which shared common ancestors in PB2, PB1 and NP with EurAsian gene pool but different NS	Huang et al., 2016	(A/goose/Taiwan/01042/2015(H5N3)
Taiwan	Asia	2015	H5N8	Pingtung County	Commercial, goose	KP714481	Genotype-III: H5N8 viruses which shared common ancestors in PB2, PB1 and NP with EurAsian gene pool but different NS	Huang et al., 2016	A/Goose/Taiwan/0103/2015 (H5N8)
China	Asia	2015	H5N9	Zhejiang Province	chicken, LBM surveillance	KP793723	highly pathogenic reassortant virus originating from H5N1, H7N9 and H9N2 subtypes.	Yu et al., 2015	(A/chicken/Yuhang/1/2013(H5N9))
China	Asia	2015	H5N1	Sanmenxia	Wild, whooper swans	EPI559789	a novel reassortant, possessing a Clade 2.3.2.1c HA gene and aH9N2-derived PB2 gene.	Bi et al., 2015	A/whooper swan/Sanmenxia/4/2015 (H5N1)
China	Asia	2015	H5N6	Yunnan Province	human case	EPI178261	a reassortant H5N6 virus for which all internal genes were from the H9N2 virus of the ZJ-HJ/07 sublineage.	Xu et al., 2016	(YN/14564 and YN/14563 )
France	Europe	2015	H5N2	Gers	Duck, commercial	KX014878	reassortment can be inferred from the three different NA neuraminidases associated with very similar and original H5 HP sequences	Briand et al., 2107	A/duck/France/150233/2015 (H5N2)
France	Europe	2015	H5N9	Pyrénées-Atlantiques	Duck, backyard	KX014886	reassortment can be inferred from the three different NA neuraminidases associated with very similar and original H5 HP sequences	Briand et al., 2107	(A/duck/France/150236/2015(H5N9)
